# Supplementary material for: Epithelial Dual Oxidase 2 Shapes the Mucosal Microbiome and Contributes to Inflammatory Susceptibility
Source: Antioxidants (Basel). 2023 Oct 21;12(10):1889. doi: 10.3390/antiox12101889 (PMC10603924; doi:10.3390/antiox12101889)
Supplement: Supplementary file 1 [file antioxidants-12-01889-s001.zip]

Archive with 1 entries (1 files):
- antioxidants-2622645-supplementary.pdf
